# Supplementary material for: Independent evolution of highly variable, fragmented mitogenomes of parasitic lice
Source: Commun Biol. 2022 Jul 8;5:677. doi: 10.1038/s42003-022-03625-0 (PMC9270496; doi:10.1038/s42003-022-03625-0)
Supplement: Supplementary file 3 — Supplementary Data 1 [file 42003_2022_3625_MOESM3_ESM.xlsx]

## Sheet: TableS1_at_comp_lice
Species	Code	Higher_taxonomy	Groupings	AT	AT_coding	AT_1	AT_2	AT_1_2	AT_3	4Fold	GenBank	Study	Structure	Chromosomes	avg_length
Alcedoecus_sp	Alsp	Philopteridae	Philopteridae	68.6	68.1	65.6	67.5	69	67	74.8899	pending	This	Fragmented	3	4645.7
Amyrsidea_minuta	Amyr	Amblycera	Amblycera	71.6	71.4	73.6	69.1	71.4	70.3	81.4815	MH001227	Other	Single	1	13872
Anatoecus_icterodes	Atict	Philopteridae	Philopteridae	76.2	76.4	70.8	74.1	78.6	72	84.3478	pending	This	Single	1	14273
Bothriometopus_macrocnemis	Btmac	Philopteridae	Philopteridae	70.8	70.5	72.9	67	69.9	70.7	77.0563	NC_009983	Other	Single	1	15495
Bovicola_bovis	Bobov	Trichodectidae	Mammal	57	57.9	56.9	57.6	57.2	59.3	56.7797	MH001189-200	Other	Fragmented	12	1609.92
Bovicola_caprae	Bocap	Trichodectidae	Mammal	57	57.6	56.8	57.6	57.2	59.5	63.7555	MH001176-88	Other	Fragmented	13	1673.5
Bovicola_ovis	Boovi	Trichodectidae	Mammal	57.6	58.3	57.7	58.4	58	59.4	82.4034	MH001201-12	Other	Fragmented	12	1941.1
Brueelia_antiqua	Brant	Philopteridae	Philopteridae	68.5	68	63.5	69.1	68.2	68	57.5107	pending	This	Single	1	14714
Campanulotes_bidentatus_compar	Cacom	Philopteridae	Philopteridae	70.1	70.1	71.7	67.4	69.5	71.3	75.6522	NC_007884	Other	Single	1	14984
Chelopistes_texanus	Chtex	Philopteridae	Philopteridae	68.8	68.4	62.6	68.2	69.3	67	74.1228	pending	This	Fragmented	8	1870.5
Colpocephalum_griffoneae	Colp	Amblycera	Amblycera	73.8	73.7	76.6	70.6	73.6	73.9	83.4043	MH001228	Other	Single	1	14156
Columbicola_columbae	Cocol	Philopteridae	Philopteridae	68.2	67.5	66.4	66.5	66.4	67.6	69.4175	MT113910-MT113924	Other	Fragmented	16	1889.56
Columbicola_macourae	Comac	Philopteridae	Philopteridae	59.9	63.1	59.9	61.4	60.6	65	62.8931	MT113902-MT113909;MT113925-MT113932	Other	Fragmented	15	2162.9
Columbicola_passerinae_1	Copas1	Philopteridae	Philopteridae	65.1	67.7	68	66	67	67.4	77.8723	MT094283-MT094299	Other	Fragmented	17	2240.2
Columbicola_passerinae_2	Copas2	Philopteridae	Philopteridae	64.3	66.6	65.8	65	65.4	67.1	72.4576	MT094266-MT094282	Other	Fragmented	17	2114.4
Craspedonirmus_immer	Crimm	Philopteridae	Philopteridae	63.1	61.6	58.6	62.9	61.8	63.5	67.623	pending	This	Fragmented	7	2550.88
Cummingsia_maculata	Zumac	Amblycera	Amblycera	76.4	78.9	82.3	74.3	78.3	79.3	92.766	MW199177-MW199179	Sweet et al. (2021)	Fragmented	3	5444.33
Degeeriella_rufa	Dgruf	Philopteridae	Philopteridae	59.5	59	56.6	61.8	57.7	62	70.2586	pending	This	Fragmented	8	1862
Docophoroides_brevis	Dobre	Philopteridae	Philopteridae	71.7	70.7	65.5	70.3	71.3	69	82.5328	pending	This	Single	1	14290
Falcolipeurus_marginalis	Famar	Philopteridae	Philopteridae	73.4	73.2	67.4	72.2	74.6	70	84.2105	pending	This	Single	1	14839
Falcolipeurus_quadripustulatus	Faqua	Philopteridae	Philopteridae	71.8	72.1	74.1	68.4	71.3	73.6	83.7719	MH001226	Other	Single	1	14893
Fulicoffula_longipila	Fulon	Philopteridae	Philopteridae	72.2	71.7	66.4	70.7	73.1	69	79.3991	pending	This	Single	1	14923
Goniodes_ortygis	Gdort	Philopteridae	Philopteridae	71	72.2	63.6	71.6	73.8	69	87.8924	pending	This	Fragmented	10	1820.9
Haematomyzus_elephantis	Haele	Rhyncophthirina	Mammal	62.4	64.9	66	64.2	65.3	66.9	69.5279	KF933032-41	Other	Fragmented	10	2535.9
Haematopinus_apri	Haapr	Anoplura	Mammal	68.4	67.6	67.3	64.8	66.1	67	76.087	KC814611-19	Other	Fragmented	9	2215.8
Haematopinus_asini	Haasi	Anoplura	Mammal	65.4	66	65.8	64.2	65	65	75.3247	KF939318;KF939322;KF939324;KF939326;KJ434034-38	Other	Fragmented	9	3990
Haematopinus_suis	Hasui	Anoplura	Mammal	68.2	68.2	66.3	61.6	63.8	66	76.5217	KC814602-10	Other	Fragmented	9	3304
Halipeurus_diversus	Hldiv	Philopteridae	Philopteridae	75.5	74.3	68.2	73.1	75.9	71	85.0877	pending	This	Fragmented	6	2890.2
Heterodoxus_macropus	Het	Amblycera	Amblycera	79.3	79	81.6	74.7	78.2	79.5	88.6463	NC_002651	Other	Single	1	14299
Heterodoxus_spiniger	Htspi	Amblycera	Amblycera	77.7	77.3	78.4	73.7	76.1	77.6	85.1528	MW199168	Other	Single	1	14744
Hoplopleura_akanezumi	Hoaka	Anoplura	Mammal	61.2	60	57.4	60	58.7	60.8	61.2903	KJ648922-32	Other	Fragmented	11	1299.5
Hoplopleura_kitti	Hokit	Anoplura	Mammal	64.2	64.2	68.1	62.3	65.2	64.9	73.9362	KJ648933-43	Other	Fragmented	11	1741.2
Ibidoecus_bisignatus	Ibbid	Philopteridae	Philopteridae	76	76.2	78.2	73.8	76	76.1	86.5217	NC_015999	Other	Single	1	14909
Laemobothrion_tinnunculi	Latin	Amblycera	Amblycera	75.9	75.6	79.7	71.5	75.6	76.7	79.9127	MW199169-MW199171	Other	Fragmented	3	5017.33
Macrogyropus_costalimai	Mccos	Amblycera	Amblycera	75.2	73.5	75.4	70.7	73.1	74.3	81.8584	MT644272-MT644278	Other	Fragmented	8	1947.43
Megaginus_tataupensis	Mgtat	Philopteridae	Philopteridae	72.2	71.9	64.9	72.3	72.9	70	79.9107	pending	This	Single	1	12631
Microthoracius_praelongiceps	Mipra	Anoplura	Mammal	65.6	65.6	66.5	63.7	65.1	65.1	67.3913	KX090378-89	Other	Fragmented	12	2511.5
Myrsidea_sp.	MyspMylut	Amblycera	Amblycera	69.5	68.5	71.1	65.7	68.4	68.9	80.7018	MW199172=MW199174	Other	Fragmented	3	5874.67
Osborniella_crotophagae	Oscro	Amblycera	Amblycera	76.6	76.4	80.2	73.4	76.8	76.8	88.5965	MW199175	Other	Single	1	14871
Osculotes_curta	Oscur	Philopteridae	Philopteridae	68.8	68.9	63.8	68.6	69.4	68	75.5981	pending	This	Fragmented	4	3928.3
Oxylipeurus_chiniri	Oxchi	Philopteridae	Philopteridae	67.5	66.3	61.8	66.3	67.1	65	70.2586	pending	This	Fragmented	10	1906
Pectinopygus_varius	Pgvar	Philopteridae	Philopteridae	62.3	61.7	56.5	63.4	60.8	64	69.5122	pending	This	Fragmented	6	1542.3
Pediculus_capitis	Pecap	Anoplura	Mammal	69.7	68.8	70.7	64.9	67.8	67.8	79.9127	JX080388-407	Other	Fragmented	20	1121.3
Pediculus_humanus	Pehum	Anoplura	Mammal	69.3	68.5	70.6	64.9	67.8	67.7	79.9127	FJ499473-90	Other	Fragmented	18	1273.89
Pediculus_schaeffi	Pesch	Anoplura	Mammal	70.6	72.2	76.4	66.5	71.5	72.3	85.7143	KC241882-97;KR706168-69	Other	Fragmented	18	1441.56
Penenirmus_auritus	Pnsp	Philopteridae	Philopteridae	64.1	64.2	60	65.1	64.7	63	72.6087	pending	This	Fragmented	8	1694.6
Pessoaiella_absita	Wiabs	Philopteridae	Philopteridae	69.9	69.9	65.6	69	71	68	77.4892	pending	This	Fragmented	3	4884.7
Polyplax_asiatica	Poasi	Anoplura	Mammal	58.4	57.4	57.8	57.1	57.4	58.2	57.6419	KF647751-61	Other	Fragmented	11	1966.6
Polyplax_spinulosa	Pospin	Anoplura	Mammal	62.6	62.3	61.3	60.2	60.7	61.7	60.262	KF647762-72	Other	Fragmented	11	1662.1
Pthirus_pubis	Ptpub	Anoplura	Mammal	60.7	62.4	63.1	59.1	61.1	62.1	70.9677	EU219988-95;HM241895-98	Other	Fragmented	12	1908.9
Quadraceps_punctatus	Qupun	Philopteridae	Philopteridae	61.1	60.1	55.4	63.1	59	62	62.6126	pending	This	Fragmented	10	1632.6
Ricinus_sp.	Risp	Amblycera	Amblycera	74.5	74.5	76.5	71.2	73.9	75.1	85.5263	MW199176	Other	Single	1	13841
Saemundssonia_lari	Salar	Philopteridae	Philopteridae	58.2	57.3	56.1	59.5	56.4	59	55.7447	pending	This	Fragmented	7	2440.3
Strongylocotes_lipogonus	Sglip	Philopteridae	Philopteridae	61.5	62.2	60	63.5	61.7	63	75.2212	pending	This	Fragmented	12	1957.1
Trichodectidae	Trcan	Trichodectidae	Mammal	71.8	71.5	75.3	66.8	71.1	72.6	89.6552	MH001213-24;MH823541	Other	Fragmented	13	1508.8
Trichophilopterus_babakotophilus	TfbabPrver	Philopteridae	Philopteridae	78	76.6	71.1	75.3	77.8	74	84.9765	pending	This	Single	1	15893
