# Supplementary material for: Independent evolution of highly variable, fragmented mitogenomes of parasitic lice
Source: Commun Biol. 2022 Jul 8;5:677. doi: 10.1038/s42003-022-03625-0 (PMC9270496; doi:10.1038/s42003-022-03625-0)
Supplement: Supplementary file 4 — Supplementary Data 2 [file 42003_2022_3625_MOESM4_ESM.xlsx]

## Sheet: Sheet1
Library	Chromosome	Length	Complete Circle	AWA Match	AWA Avg. Coverage	AWA Avg. Connection	AWA Continuous connection	AWA Score
Campanulotes compar		14984	Y	0.99	51.22	49.01	Y	-1.58
Alcedoecus sp.
	cox1-cob-nad1-atp8-atp6-nad5-cox3-nad4	9138	Y	1	381.6	375.72	Y	-1.2
	nad2-nad4l	2427	N	0.99	57.93	56.85	N	-6.57
	rrnS-rrnL	2372	N	0.78	23.98	23.67	N	-2.99
Anatoecus icterodes		14273	Y	1	216.95	214.57	Y	-0.31
Brueelia antiqua		14714	Y	1	588.94	577.7	Y	-0.59
Bothriometopus macrocnemis		15495	Y	1	724.77	710.3	Y	-0.17
Cheloptistes texanus
	cox1	2007	Y	0.99	97.46	94.16	Y	-0.95
	cox2-nad4l-nad3	1523	N	0.99	92.85	89.38	N	-1.65
	cox3-nad4	2433	Y	1	579.38	572.79	Y	-0.28
	nad1-nad5	2802	Y	1	452.11	446.72	Y	-0.23
	atp8-atp6	1117	N	0.98	258.83	250.81	Y	-1.03
	rrnS	1362	Y	1	1292.58	1277.33	Y	-2.69
	rrnL	1309	N	0.98	68.97	66.6	N	-1.8
	nad2-cob	2411	Y	1	714.81	707.82	Y	-0.75
Craspedonirmus immer
	cox1-cox2-nad6	3411	N	0.97	69.16	66.48	N	-2.79
	cox3-cob-nad2	3776	N	0.99	262.06	251.16	N	-0.92
	nad1	1660	Y	1	375.35	363.25	Y	-2.29
	nad3-nad5	2874	Y	1	304.45	293.2	Y	-1.56
	atp6-atp8-nad4	3387	N	0.99	224.46	216.2	N	-4.13
	rrnS	1239	N	0.97	306.09	293.76	Y	-4.76
	rrnL	1683	Y	1	348.3	333.99	Y	-1.47
Degeeriella rufa
	cox1-nad5	3580	Y	1	360.21	352.15	Y	-0.52
	cox2-nad2	1973	N	0.99	131.6	128.81	Y	-4.02
	cox3-atp8-nad3-atp6	2723	Y	1	494.23	485.86	Y	-0.91
	cob	1663	N	0.9	52.15	49.86	N	-2.32
	nad1	1130	Y	1	278.08	272.82	Y	-1.64
	nad4	1281	Y	1	125.66	123.34	Y	-2.34
	rrnS	1230	Y	1	268.2	263.15	Y	-0.45
	rrnL	1316	Y	1	304.72	298.51	Y	-1.06
Docophoroides brevis		14290	Y	1	78.41	77.48	Y	-0.51
Falcolipeurus marginalis		14839	Y	1	54.8	54.13	Y	-0.86
Fulicoffula longipila		14923	N	0.79	8.11	7.78	N	-0.19
Goniodes ortygis
	cox1-cox2	2830	N	0.68	36.14	34.33	N	-2.52
	cox3-nad4	2677	N	0.57	1.99	1.93	N	-7.93
	cob	1936	N	0.5	7.12	6.79	N	-1.33
	atp6-nad5	3979	N	0.98	161.27	155.49	N	-2.16
	atp8	527	N	0.99	79.33	75.46	N	-2.38
	nad1-nad4l	1849	N	0.99	127.39	123.3	N	-1.81
	nad3	1101	N	0.53	16.49	15.98	N	-2.33
	rrnS-rrnL	2085	Y	1	107.93	105.13	Y	-0.66
	tRNA-1	687	N	0.99	71.39	68.32	N	-2.89
	tRNA-2	538	N	0.99	82.77	78.63	N	-2.7
Halipeurus diversus
	cox1-nad4-cob	5536	N	0.62	4.17	3.96	N	-1.99
	cox2-rrnL-atp8-atp6	4033	N	0.97	7.01	6.74	N	-1.61
	cox3-nad4l-nad3	2147	N	0.98	19.45	18.73	N	-1.16
	nad1	1284	N	1	16.95	16.25	N	-3.33
	nad2-rrnS	2660	N	0.51	1.64	1.58	N	0
	nad5	1681	N	0.91	2.61	2.52	N	-3.74
Ibidoecus bisignatus		14909	Y	1	77.35	76.64	Y	-1.11
Megaginus tataupensis		12631	Y	1	126.94	125.31	Y	-0.18
Osculotes curta
	cox1-cox2-nad2	3662	Y	1	452.96	446.88	Y	-0.43
	cox3-nad5-atp8-atp6-nad4l	4208	Y	1	505.47	497.95	Y	-1.19
	cob-nad6-nad4-nad3	4242	Y	1	416.85	410.28	Y	-1.39
	nad1-rrnS-rrnL	3601	Y	1	317.65	312.34	Y	-1.37
Oxylipeurus chiniri
	cox1-cox2	2603	Y	1	660.66	651.86	Y	-0.6
	cox3-nad6	1621	N	1	273.34	265.3	N	-1.9
	cob	1890	N	0.99	432.61	422.99	N	-4.21
	nad1-nad3-atp8	2443	Y	1	413.49	405.76	Y	-2.27
	nad2-nad4l	1985	N	0.99	373.63	366.06	Y	-5.75
	nad3	1985	N	0.83	72.03	69.98	N	-2.73
	nad4	1894	N	0.81	60.67	58.01	N	-4.01
	nad5	2092	N	1	306.71	302.27	Y	-5.54
	tRNA	828	Y	1	244.78	240.11	Y	-0.59
Pectinopygus varius
	cox1	2577	Y	1	507.14	497.52	Y	-0.31
	cox2-nad3	1168	Y	1	354.82	347.51	Y	-0.47
	cox3	1654	N	0.97	27.06	26.19	N	-2.25
	nad2	1145	N	1	118.04	114.99	N	-4.13
	nad5	1760	N	1	624.7	613.81	N	-2.19
	rrnS	950	N	0.99	54.74	52.87	N	-2.66
Penenirmus auritus
	cox1-cob	2764	N	0.99	283.33	279.88	N	-5.84
	cox2-nad1	1692	N	0.99	260.06	256.62	N	-4.44
	cox3-nad6	1517	N	1	208.49	206.07	N	-4.43
	nad2-atp8-atp6	2041	Y	1	316.82	313	Y	-0.43
	nad3-nad4l	1306	Y	1	278.08	274.11	Y	-0.49
	nad4	1339	N	0.98	175.69	173.19	N	-6.89
	nad5	1703	N	0.99	207.88	205.25	N	-7.32
	rrnL	1195	Y	1	281.39	277.75	Y	-0.39
Quadraceps punctatus
	cox1	2283	N	0.66	282.57	275.03	N	-2.83
	cox2-nad1	2034	N	0.91	14.45	13.74	N	-2.37
	cox3	1035	N	1	60.9	59.41	N	-5.81
	cob	1329	N	0.99	30.71	29.72	N	-2.12
	atp8-atp6	1194	Y	1	156.21	152.45	Y	-0.91
	nad3	1488	N	0.97	101.39	97.64	N	-1.28
	nad4	1998	Y	1	561.53	555.74	Y	-1.23
	nad5	2032	N	0.99	167.21	161.48	N	-2.06
	rrnS	962	N	0.77	31.87	30.58	N	-1.72
	rrnL	1971	N	0.95	83.85	80.85	N	-1.15
Saemundssonia lari
	cox1-cob	3840	N	0.99	66.75	64.02	N	-1.41
	cox2-nad1	2500	N	0.98	113.19	127.91	N	-2.85
	cox3-nad2	2908	N	1	97.01	93.29	N	-1.23
	atp8-atp6-nad4	2378	N	0.99	206.44	198.22	N	-2.34
	nad3	1119	N	0.92	24.09	22.75	N	-1.01
	nad5	1667	N	0.98	79.3	76.12	N	-1.55
	nad6-rrnS-rrnL	2670	Y	1	1730.5	1710.31	Y	-0.53
Strongylocotes lipogonus
	cox1	2780	N	0.49	15.45	14.83	N	-8.26
	cox2	2064	Y	1	519.86	515.33	Y	-3.03
	cox3	2065	N	0.98	54.17	36.85	N	-6.58
	cob	2246	N	0.98	71.62	69.95	N	-4.54
	atp8-atp6	1752	Y	0.99	91.43	87.63	N	-1.56
	nad1	2290	N	0.98	374.9	368.68	N	-6.02
	nad2	1815	N	1	78.4	75.83	N	-2.5
	nad4	2416	N	0.82	19.35	18.43	N	-8.33
	nad4l	780	N	0.99	271.22	262.22	N	-2.22
	nad5	3019	N	1	756.34	750.82	N	-6.89
	rrnS	1242	N	1	81.95	79.32	N	-5.14
	tRNA	1016	N	0.96	41.31	39.79	N	-5.6
Trichophilopterus babakotophilus		15893	N	0.95	4.71	4.28	N	-0.45
Pessoaiella absita
	cox1-cob-cox2-nad1-atp8-atp6-nad5-cox3-nad4-rrnS-rrnL	11430	Y	1	434.41	427.8	Y	-0.59
	nad2-nad6	1616	N	0.46	12.93	11.75	N	-5.7
	nad3-nad4l	1608	N	99	69.29	66.54	N	-2.27
