# Supplementary material for: Independent evolution of highly variable, fragmented mitogenomes of parasitic lice
Source: Commun Biol. 2022 Jul 8;5:677. doi: 10.1038/s42003-022-03625-0 (PMC9270496; doi:10.1038/s42003-022-03625-0)
Supplement: Supplementary file 5 — Supplementary Data 3 [file 42003_2022_3625_MOESM5_ESM.xlsx]

## Sheet: Sheet1
	atp6	atp8	cox1	cox2	cox3	cob	nad1	nad2	nad3	nad4	nad4l	nad5	nad6	rrnS	rrnL	tRNA-Ala	tRNA-Arg	tRNA-Asn	tRNA-Asp	tRNA-Cys	tRNA-Glu	tRNA-Gln	tRNA-Gly	tRNA-His	tRNA-Ile	tRNA-Leu1	tRNA-Leu2	tRNA-Lys	tRNA-Met	tRNA-Phe	tRNA-Pro	tRNA-Ser1	tRNA-Ser2	tRNA-Thr	tRNA-Trp	tRNA-Tyr	tRNA-Val
Campanulotes compar
Alcedoecus sp.
Anatoecus icterodes
Brueelia antiqua																										2
Bothriometopus macrocnemis																																					2
Cheloptistes texanus																											2
Craspedonirmus immer																																	2				3
Degeeriella rufa																											2
Docophoroides brevis
Falcolipeurus marginalis
Fulicoffula longipila																																		2
Goniodes ortygis																			2			2	3	2					2						2
Halipeurus diversus																	2										3		2
Ibidoecus bisignatus
Megaginus tataupensis
Osculotes curta																															2
Oxylipeurus chiniri																		3										3		3
Pectinopygus varius																								2
Penenirmus auritus
Quadraceps punctatus
Saemundssonia lari
Strongylocotes lipogonus
Trichophilopterus babakotophilus
Pessoaiella absita
