# Supplementary material for: Independent evolution of highly variable, fragmented mitogenomes of parasitic lice
Source: Commun Biol. 2022 Jul 8;5:677. doi: 10.1038/s42003-022-03625-0 (PMC9270496; doi:10.1038/s42003-022-03625-0)
Supplement: Supplementary file 6 — Supplementary Data 4 [file 42003_2022_3625_MOESM6_ESM.xlsx]

## Sheet: columbicola_mt_comp_distances
	Cocol	Copas1	Copas2	Cosp.Clpre.11.7.2016.11	Cosp.Clpre.11.2.2016.14	Cosp.Clpre.11.7.2016.3	Cosp.Clpre.11.7.2016.9	Cosp.Cocru.11.2.2016.11	Cosp.Cobuc.11.2.2016.2	Cosp.Cobuc.11.2.2016.13	Cosp.Cotal.11.7.2016.10	Cosp.Cotal.11.2.2016.8	Cosp.Cocru.11.7.2016.16
Cocol	0
Copas1	16	0
Copas2	17	7	0
Cosp.Clpre.11.7.2016.11	10	8	3	0
Cosp.Clpre.11.2.2016.14	10	10	6	5	0
Cosp.Clpre.11.7.2016.3	11	10	3	1	5	0
Cosp.Clpre.11.7.2016.9	12	8	3	4	5	2	0
Cosp.Cocru.11.2.2016.11	10	8	3	2	5	2	2	0
Cosp.Cobuc.11.2.2016.2	10	9	4	3	6	1	1	2	0
Cosp.Cobuc.11.2.2016.13	11	7	5	3	5	2	1	2	1	0
Cosp.Cotal.11.7.2016.10	12	8	6	3	5	2	2	2	2	3	0
Cosp.Cotal.11.2.2016.8	9	8	5	2	4	3	3	2	4	4	2	0
Cosp.Cocru.11.7.2016.16	8	8	7	2	5	3	3	2	2	2	5	1	0
