# Supplementary material for: Independent evolution of highly variable, fragmented mitogenomes of parasitic lice
Source: Commun Biol. 2022 Jul 8;5:677. doi: 10.1038/s42003-022-03625-0 (PMC9270496; doi:10.1038/s42003-022-03625-0)
Supplement: Supplementary file 7 — Supplementary Data 5 [file 42003_2022_3625_MOESM7_ESM.xlsx]

## Sheet: Sheet1
	Gly-12s	12s-Asn	Asn-Phe	16s	16s-Val	Leu1-16s	Asp-atp6	Glu-atp6	atp6-Ser2	Glu-atp8	Asp-atp8	atp8-Leu2	atp8-Ala	Ala-Leu2	Ile-cox1	Ser2-Gly	Gly-cox2	cox3-Pro	Ser2-cob	Glu-nad1	nad1-Lys	Lys-Met	nad2-Pro	Cys-nad2	nad3	His-nad3	Glu-nad3	nad3-Leu1	nad4	Lys-nad4	Met-nad4l	nad4l-Arg	nad5	Trp-nad5	Thr-nad6	Phe-Gln	Met-Phe	Phe-Gln	Pro-Cys
Cocol	1	1	1	0	1	1	1	0	0	1	0	0	0	0	1	1	1	1	1	0	1	0	1	1	1	0	0	0	1	0	0	1	1	0	1	0	0	0	0
Copas1	1	1	0	1	0	0	0	1	1	1	0	1	1	0	1	1	1	1	1	1	1	0	1	0	0	0	1	1	1	0	1	1	1	0	1	1	0	1	1
Copas2	1	1	0	1	0	0	0	0	1	0	1	0	1	1	1	1	1	1	1	0	1	0	1	0	0	0	0	1	1	0	1	1	0	1	1	1	1	1	1
Cosp.Clpre.11.2.2016.14	M	1	0	0	1	0	1	0	1	1	0	0	1	M	1	1	1	1	M	0	1	0	M	0	M	1	0	M	1	0	1	1	0	M	M	1	1	1	0
Cosp.Clpre.11.7.2016.3	1	1	0	0	1	0	0	1	1	0	1	0	1	M	1	1	1	1	M	0	M	M	M	0	M	0	0	M	1	0	M	1	0	1	M	1	1	1	1
Cosp.Clpre.11.7.2016.9	1	1	0	0	1	0	0	1	1	0	1	0	1	M	1	1	1	M	1	0	1	0	M	0	M	0	0	M	1	0	1	1	0	1	1	1	1	1	1
Cosp.Clpre.11.7.2016.11	1	1	0	0	1	0	0	1	1	0	1	0	1	M	1	1	1	1	M	0	1	0	M	0	M	0	0	M	1	0	1	1	0	1	1	1	1	1	M
Cosp.Cobuc.11.2.2016.2	1	1	0	0	1	0	0	1	M	0	1	0	1	1	1	1	1	1	1	0	M	M	1	0	M	0	0	M	1	0	1	1	0	1	1	1	1	1	1
Cosp.Cobuc.11.2.2016.13	M	1	0	0	1	0	0	1	1	1	0	0	M	M	M	1	1	1	1	0	M	M	M	0	M	0	0	M	1	0	1	1	0	1	1	1	1	1	1
Cosp.Cocru.11.2.2016.11	1	1	0	0	M	0	1	0	1	1	0	0	1	1	1	1	1	M	M	0	M	M	1	0	M	0	0	M	1	1	M	1	0	1	1	1	1	M	M
Cosp.Cocru.11.7.2016.16	1	1	0	0	1	0	1	0	M	1	0	0	1	M	M	1	1	1	1	0	M	M	M	0	M	0	0	M	1	0	1	1	0	M	1	1	1	1	1
Cosp.Cotal.11.2.2016.8	1	1	0	0	1	0	1	0	1	0	1	0	1	M	M	1	1	M	1	0	1	M	M	0	M	0	0	M	1	0	M	1	0	M	1	1	1	M	1
Cosp.Cotal.11.7.2016.10	1	1	0	0	1	0	0	1	1	1	0	0	M	M	1	1	1	M	M	0	1	1	1	0	M	0	0	M	1	0	M	1	0	M	1	0	1	M	1
