# Supplementary material for: Independent evolution of highly variable, fragmented mitogenomes of parasitic lice
Source: Commun Biol. 2022 Jul 8;5:677. doi: 10.1038/s42003-022-03625-0 (PMC9270496; doi:10.1038/s42003-022-03625-0)
Supplement: Supplementary file 8 — Supplementary Data 6 [file 42003_2022_3625_MOESM8_ESM.xlsx]

## Sheet: TableS6_louse_4fold_subst_rates
Substitution	Mega_rate	Group	Type
A-T	4.7889	Body	Other
A-C	0.4715	Body	Other
A-G	13.091	Body	Deamination
T-A	3.0937	Body	Other
T-C	4.6501	Body	Other
T-G	0.6601	Body	Other
C-A	3.2206	Body	Other
C-T	49.1639	Body	Deamination
C-G	0	Body	Other
G-A	19.3497	Body	Other
G-T	1.5104	Body	Other
G-C	0	Body	Other
A-T	5.2927	Wing	Other
A-C	1.974	Wing	Other
A-G	10.8962	Wing	Deamination
T-A	5.4347	Wing	Other
T-C	8.5202	Wing	Other
T-G	2.8748	Wing	Other
C-A	5.9053	Wing	Other
C-T	24.8223	Wing	Deamination
C-G	0.9387	Wing	Other
G-A	25.9315	Wing	Other
G-T	6.6629	Wing	Other
G-C	0.7468	Wing	Other
